# Supplementary material for: Pedestrians’ Perception of Pedestrian Bridges—A Qualitative Study in Dar es Salaam
Source: Int J Environ Res Public Health. 2022 Jan 22;19(3):1238. doi: 10.3390/ijerph19031238 (PMC8835090; doi:10.3390/ijerph19031238)
Supplement: Supplementary file 1 [file ijerph-19-01238-s001.zip]

Archive with 1 entries (1 files):
- ijerph-1531956-supplementary.pdf
